# Supplementary material for: The flavonoid procyanidin C1 has senotherapeutic activity and increases lifespan in mice
Source: Nat Metab. 2021 Dec 6;3(12):1706–26. doi: 10.1038/s42255-021-00491-8 (PMC8688144; doi:10.1038/s42255-021-00491-8)
Supplement: Supplementary file 3 — Statistical source data. [file 42255_2021_491_MOESM3_ESM.xlsx]

## Sheet: Source Data Fig. 2
Source data Fig. 1a
CTRL	0	0.0375	0.1875	0.3750	0.7500	1.8750	3.7500	7.5000
10	80	75	72	70	45	30	22	18
8	85	82	80	75	51	38	24	26
14	76	70	69	56	39	24	16	15
Source data Fig. 1c
GSE concentration	CTRL				SEN
0	100	107.463	100	93.0556	100	130.769	100	76.4706
0.375	86.1111	92.5373	83.5821	77.7778	70.5882	92.3077	76.9231	58.8235
0.75	82.484	92.2039	74.3938	83.9484	50.8437	62.4847	41.8474	56.4049
1.875	80.33	88.09	71.64	79.83	29.4118	38.4615	61.5385	47.0588
3.75	80.1111	68.5373	84.0597	81.9444	25.2941	36.1538	20.7692	23.5294
7.5	72.231	80.6339	68.7016	61.132	10.9902	21.4134	8.40128	26.831
Source data Fig. 1d
Time after GSE treatment	CTRL				SEN
0	102	103.1	98	96.9	100	107.69	102.11	90.48
4	98.35	104.02	99.56	95.44	98.66	92.64	106.92	99.82
8	96.45	102.53	93.58	99.78	95.84	92.48	101.85	96.4
12	98.51	103.22	96.84	95.69	89.46	95.46	98.53	97.05
16	95.69	98.2	92.39	101.24	85.22	86.19	96.69	93.54
20	88.52	99.06	102.45	95.69	90.02	81.41	78.4	76.83
24	102.96	89.09	91.64	99.82	65.1	74.35	64.98	51.34
28	98.43	99.89	86.96	100.2	42.33	58.01	31.66	34.06
32	96.83	103.08	86.68	98.04	20.46	40.28	16.89	12.66
36	86.96	102.94	90.41	96.11	19.96	29.88	22.84	12.92
40	89.09	102.84	95.66	85.99	18.95	24.55	26.01	12.84
Source data Fig. 1f
GSE	Viable cells (Q4)			Apoptosis cells (Q2+Q3)
-	90.2	89.8	88.2	7.41	7.11	9.47
+	89.7	88.9	90.3	6.64	6.17	6.26
-	73.5	70.6	76.1	20.23	28.5	20.08
+	19.5	28.3	22.4	79.1	69.6	76.3
Source data Fig. 1g
	Vehicle			GSE
CTRL	5	8	9	11	20	13
SEN	39	28	33	305	186	254
