# Supplementary material for: The flavonoid procyanidin C1 has senotherapeutic activity and increases lifespan in mice
Source: Nat Metab. 2021 Dec 6;3(12):1706–26. doi: 10.1038/s42255-021-00491-8 (PMC8688144; doi:10.1038/s42255-021-00491-8)
Supplement: Supplementary file 4 — Statistical source data. [file 42255_2021_491_MOESM4_ESM.xlsx]

## Sheet: Source Data Fig. 2
Source data Fig. 2a
	PCC1 (μM)
CTRL	0	5	10	25	50	100	200	400
12	82	84	72	70	70	41	11	10
3	90	89	80	78	74	32	20	19
20	79	73	88	85	66	50	3	2
Source data Fig. 2b
PCC1 (μM)	CTRL					SEN
10	90	98	100	92	95	89	96	88	93	79
25	92	95	96	92	98	86	90	85	91	98
50	88	100	96	99	93	72	76	90	50	68
100	92	98	100	95	91	55	22	60	20	42
200	90	99	98	80	93	12	19	16	6	4
400	98	86	96	92	81	10	20	15	8	2
600	84	82	60	69	80	9	16	18	5	6
Source data Fig. 2c
Time (h) after PCC1 treatment	CTRL			SEN
0	0	0	0	0	0	0
4	0	0	0	0	0	0
8	0	0	0	0	0	0
12	0	0	0	0.3	0.2	0.4
16	0	0	0	0.9	1.2	0.8
20	0	0	0	1.6	1.9	1.4
24	0	0	0	2.1	2.2	2
28	0	0	0	2.3	2.4	2.2
32	0	0	0	2.3	2.2	2.5
36	0	0	0	2.3	2.45	2.25
Source data Fig. 2d
Time (h) after PCC1 treatment	CTRL				SEN
0	100.84	104.55	99.16	95.45	102.35	104.69	95.31	97.65
4	95.33	104.13	98.56	102.44	95.63	94.68	106.44	98.86
8	96.96	102.21	98.52	94.55	90.18	92.89	98.83	96.56
12	98.56	103.24	95.04	95.44	89.46	93.08	95.55	87.85
16	98.22	94.25	92.95	101.58	81.96	88.09	80.69	78.86
20	89.96	98.02	102.21	96.65	75.02	81.64	68.46	72.84
24	102.08	86.84	96.34	98.85	65.1	70.46	60.46	59.86
28	90.55	99.64	86.33	102.24	50.36	59.88	42.05	49.16
32	90.84	104.1	86.48	98.24	45.18	40.84	48.84	38.64
36	88.25	103.96	90.64	96.84	44.98	49.12	32.96	42.92
40	89.16	102.36	95.94	88.28	42.96	48.98	31.56	44.98
Source data Fig. 2g
PCC1	Viable cells (Q4)			Apoptosis cells (Q2+Q3)
-	86	88.8	85.5	13.55	10.8	14.23
+	88.6	81.4	78.6	11	18.13	20.8
-	71.3	73.2	75.9	27.76	26.4	23.04
+	32.4	28.1	28.9	66.6	71.4	70.5
Source data Fig. 2i
CTRL	DMSO	ABT-263	PCC1
5	30	10	8
8	38	14	14
10	32	11	16
6	25	8	4
3	18	4	2
Source data Fig. 2j
	CTRL					CTRL + QVD-OPh					SEN					SEN + QVD-OPh
DMSO	100	98	102	95	105	98	104	95	106	101	95	96	100	93	93	99	100	103	95	96
ABT-263	88	98	96	99	93	95	98	93	92	102	32	40	46	38	33	79	86	83	75	66
PCC1	92	98	100	95	91	96	99	92	95	100	31	52	27	39	36	82	84	90	76	72
Source data Fig. 2k
Time (days)	CTRL			BLEO			PCC1			BLEO/PCC1
0	10	10	10	10	10	10	10	10	10
2	11	11	11	11	11	11	11	11	11
4	12	12	13	11	12	11	12	12	13
6	13	13	14	12	12	11	13	13	14
8	14	14	15	12	12	11	14	14	15	12	12	11
10	15	15	16	12	12	11	15	15	15	13	13	12
12	16	16	17	12	12	12	16	15	16	13	14	14
14	17	17	18	12	12	12	17	16	18	15	14	15
16	18	18	19	12	12	12	18	17	18	16	15	16
18	19	19	20	12	12	12	19	18	19	17	16	17
20	20	20	21	12	12	12	20	19	20	18	17	18
