# Supplementary material for: The flavonoid procyanidin C1 has senotherapeutic activity and increases lifespan in mice
Source: Nat Metab. 2021 Dec 6;3(12):1706–26. doi: 10.1038/s42255-021-00491-8 (PMC8688144; doi:10.1038/s42255-021-00491-8)
Supplement: Supplementary file 5 — Statistical source data. [file 42255_2021_491_MOESM5_ESM.xlsx]

## Sheet: Source Data Fig. 2
Source data Fig. 3h
	PCC1 (100 μM)
CTRL	CTRL	SCR	Noxa #1	Noxa #2	Noxa #3	Puma #1	Puma #2	Puma #3
95	40	36	63	70	69	69	66	65
90	25	43	69	73	74	75	59	71
100	45	29	73	81	80	79	55	78
96	38	35	54	79	54	52	74	69
99	42	41	58	64	61	60	71	74
Source data Fig. 3i (Noxa)
		PCC1
	BLEO
CTRL	CTRL	DMSO	MK-2206	Ruxolitinib	BMS-582949
0.5	2.1	4.4	2.5	2.6	2.8
0.4	2.3	4.8	2.8	2.9	3.4
0	1.5	4	2.1	3	3.1
-0.3	0.9	3.7	1.8	2.3	2.2
-0.6	1.8	3.1	2.2	2.1	2.4
Source data Fig. 3j (Puma)
		PCC1
	BLEO
CTRL	CTRL	DMSO	MK-2206	Ruxolitinib	BMS-582949
0.3	1.6	4	2.3	2.5	2.7
0.4	2.1	4.4	2.1	2.8	3
0	1.2	3.9	2.8	2.6	2.9
-0.1	0.8	3.7	1.4	2.3	2.2
-0.6	1.7	2.8	2	1.6	2
Source data Fig. 3k (MK-2206)
CTRL				SEN
DMSO	PCC1	PCC1/Inhibitor		DMSO	PCC1	PCC1/Inhibitor
92	92	88		89	41	68
99	95	100		96	45	76
100	96	96		98	46	71
94	92	99		95	35	64
96	98	93		90	32	61
Source data Fig. 3l (Ruxolitinib)
CTRL				SEN
DMSO	PCC1	PCC1/Inhibitor		DMSO	PCC1	PCC1/Inhibitor
93	90	89		90	46	70
96	98	99		97	41	76
98	100	94		96	45	68
95	93	99		94	38	60
93	99	98		92	30	65
Source data Fig. 3m (BMS-582949)
CTRL				SEN
DMSO	PCC1	PCC1/Inhibitor		DMSO	PCC1	PCC1/Inhibitor
89	94	100		90	35	70
99	98	89		98	34	66
99	96	95		97	40	62
95	93	99		90	44	69
97	96	94		94	45	78
