# Supplementary material for: The flavonoid procyanidin C1 has senotherapeutic activity and increases lifespan in mice
Source: Nat Metab. 2021 Dec 6;3(12):1706–26. doi: 10.1038/s42255-021-00491-8 (PMC8688144; doi:10.1038/s42255-021-00491-8)
Supplement: Supplementary file 7 — Statistical source data. [file 42255_2021_491_MOESM7_ESM.xlsx]

## Sheet: Source Data Fig. 2
Source data Fig. 4a
	CTRL			SEN
Vehicle	3	5	8	20	34	18
PCC1	4	3	2	42	64	55
Source data Fig. 4c
Time (h) after PCB2 treatment	CTRL				SEN
0	100.81	104.28	99.19	95.72	102.36	104.64	95.36	97.64
4	96.39	101.18	98.51	102.34	95.69	94.75	106.4	98.82
8	96.81	104.83	98.69	95.58	96.29	92.98	99.88	96.94
12	98.98	103.35	95.96	96.93	99.29	95.02	95.69	88.84
16	98.33	102.22	92.99	101.89	89.96	98.86	88.94	97.83
20	89.34	98.95	103.14	96.9	95.06	88.69	89.44	93.81
24	102.21	96.88	89.1	98.92	96.15	90.44	90.49	89.84
28	90.84	102.66	89.36	102.41	90.39	99.89	92.06	89.68
32	90.89	101.15	96.49	98.98	95.84	90.13	98.89	88.61
36	98.22	91.69	96.33	103.42	94.99	92.96	89.16	92.99
40	92.98	89.29	104.69	99.91	88.04	98.95	88.59	94.05
Source data Fig. 4d
	CTRL			SEN
Vehicle	3	5	7	22	33	16
PCB2	5	6	3	13	26	18
Source data Fig. 4g
Time (d)	CTRL			SEN
0	100	104	96	95	102	90
1	100	108	92	85	89	81
2	94	98	103	75	81	68
3	96	98	105	49	56	33
