# Supplementary material for: The flavonoid procyanidin C1 has senotherapeutic activity and increases lifespan in mice
Source: Nat Metab. 2021 Dec 6;3(12):1706–26. doi: 10.1038/s42255-021-00491-8 (PMC8688144; doi:10.1038/s42255-021-00491-8)
Supplement: Supplementary file 9 — Statistical source data. [file 42255_2021_491_MOESM9_ESM.xlsx]

## Sheet: Source Data Fig. 2
Source data Fig. 5b
Placebo	PCC1	MIT	MIT/PCC1
1.98	1.842	1.254	0.69
1.755	1.702	0.891	0.223
1.594	2.029	0.794	0.901
2.366	1.922	0.928	0.505
1.98	1.647	1.43	0.518
2.25	1.692	1.159	0.289
1.79	1.386	1.327	0.298
1.928	2.4204	0.842	0.615
2.427	1.5622	0.683	0.405
1.382	2.06	1.58	0.437
Source data Fig. 5d
Vehicle	MIT	PCC1	MIT/PCC1
10	60	14	20
18	79	22	40
12	65	12	26
14	58	10	22
2	41	4	12
Source data Fig. 5e
IL6					CXCL8					SPINK1					WNT16B
Epi		Str			Epi		Str			Epi		Str			Epi		Str
Vehicle	MIT	Vehicle	MIT		Vehicle	MIT	Vehicle	MIT		Vehicle	MIT	Vehicle	MIT		Vehicle	MIT	Vehicle	MIT
0	1.6	1.2	3.5		1.3	1.9	1.2	4.2		0	1.6	0.8	4		1.3	1.9	1.2	3.8
0.2	1.2	1	4.1		0	2.9	2.5	6		1	0.5	2.9	3.2		0	1.7	2.5	5
1.2	2.4	0.8	4.8		0.8	3.3	0.8	6.2		0.9	1.5	0.7	2.6		0.8	0.4	0.8	3.9
0.8	0.8	0.4	2.4		0.6	1.9	2.8	2.8		0.6	1.9	1.1	3.5		0.6	1.9	2.1	2.8
1.5	1.8	1.6	0.9		1.6	1.2	0.9	4.3		1.7	2.2	1.8	1.8		1.6	1.2	0.9	4.2
1	1.4	0.5	4.9		1	0.8	3	4.9		1.2	1.9	3	3.8		1	0.8	3	2.9
1.8	1.2	1.6	3.9		1.3	3.8	0.5	2.1		1.6	0.6	1.5	3.4		1.3	0.2	0.5	3.4
0.8	1.2	1.8	4.8		2.8	2.1	0.3	1.8		1.1	1.8	1.2	3.9		2.2	2.1	0.9	1.8
1.5	0.6	2.3	1.6		2.4	2.5	3.3	4.8		0.5	1	2.2	1.5		1.3	2.6	3.3	0.8
0.4	0.8	1.9	4.5		2	1.5	1.3	5		2.3	2.8	0.3	1.1		2	1.5	1.3	2.2
Source data Fig. 5f
	Vehicle			MIT			MIT/PCC1
IL6	0.30809	-0.40814	0.10005	2.6667	2.9613	2.3106	0.96332	0.71535	0.71423
CXCL8	0.43613	-0.47363	0.0375	3.4657	3.2031	3.59902	1.2519	1.6034	0.69003
MMP3	0.18491	-0.38594	0.20103	1.84335	2.1678	1.90012	0.8624	0.5982	0.9226
GM-CSF	0.122843	-0.18784	0.064997	1.4869	1.53367	1.38543	0.53932	0.631	0.4983
SPINK1	0.08956	-0.28942	0.19986	2.37846	1.89501	2.03877	0.821104	1.1913	0.9829
WNT16B	0.12486	-0.28748	0.16262	2.8033	2.5482	1.98407	1.2945	1.3828	1.489
IL1α	0.11844	-0.198743	0.080303	1.64248	1.48575	1.79832	0.67632	0.8933	0.46522
IL1β	0.248348	-0.190928	-0.05742	1.89832	2.0191	1.63983	0.54383	0.86353	0.39484
AREG	0.23982	-0.28082	0.041	2.20829	1.87653	2.08191	0.93082	0.82393	0.63535
BMP6	0.248282	-0.198282	-0.05	2.30302	1.67849	1.89373	1.09112	0.76484	0.90293
p16INK4a	0.187221	-0.30723	0.120009	1.30845	1.6074	1.19892	0.5954	0.60987	0.3301
p21CIP1	0.234211	-0.16422	-0.069991	1.0201	1.38493	0.92192	0.4982	0.2183	0.2092
Source data Fig. 5g
	DNA damaged			Apoptotic
Vehicle	4	16	12	3	19	12
MIT	45	61	40	35	27	25
PCC1	11	16	8	15	20	12
MIT/PCC1	70	76	64	64	74	53
Source data Fig. 5i
DFI (months)	Vehicle	MIT	PCC1	MIT/PCC1
62	1
75	1
65	1
68	1
72	1
77	1
64	1
69	1
79	1
90	1
70		1
76		1
90		1
95		1
80		1
82		1
103		1
128		1
110		1
120		1
67			1
80			1
70			1
76			1
84			1
98			1
69			1
74			1
94			1
78			1
80				1
92				1
99				1
120				0
105				0
137				1
142				1
200				0
160				0
114				1
