# Supplementary material for: The flavonoid procyanidin C1 has senotherapeutic activity and increases lifespan in mice
Source: Nat Metab. 2021 Dec 6;3(12):1706–26. doi: 10.1038/s42255-021-00491-8 (PMC8688144; doi:10.1038/s42255-021-00491-8)
Supplement: Supplementary file 10 — Statistical source data. [file 42255_2021_491_MOESM10_ESM.xlsx]

## Sheet: Source Data Fig. 2
Source data Fig. 6c
	Vehicle					PCC1
CTRL	106	102	92	115	85	92	102	98	90	80
SEN	105	101	94	114	86	25	35	20	15	10
Source data Fig. 6d
	Vehicle										PCC1
CTRL	118	106	98	121	98	111	144	90	132	119	122	108	109	112	102	106	125	133	95	145
SEN	86	92	96	66	52	45	85	94	69	92	120	102	86	95	88	118	82	84	110	92
Source data Fig. 6e
	Vehicle										PCC1
CTRL	1220	1480	1690	1850	985	992	1108	1055	1245	1344	1280	1350	1186	1098	980	1830	1566	1690	1320	1450
SEN	560	620	675	725	450	560	650	680	750	460	950	1026	1150	860	894	750	982	1108	1010	995
Source data Fig. 6f
	Vehicle										PCC1
CTRL	1.22	1.38	1.15	1.29	1.06	1.11	1.29	0.98	1.46	1.2	1.34	1.17	1.45	1.2	1.36	1.22	1.19	1.24	1.28	1.02
SEN	0.59	0.89	0.68	0.6	0.72	0.84	0.54	0.66	0.85	0.72	0.9	0.92	0.68	0.75	0.84	0.88	1.15	1.08	0.84	0.96
Source data Fig. 6h
	CTRL-Vehicle										SEN-Vehicle										SEN-PCC1
Before	118	106	98	121	98	111	144	90	132	119	66	91	58	72	94	69	85	80	90	70	70	98	65	56	102	106	82	83	95	95
After	116	92	136	139	88	95	85	94	109	92	88	92	92	82	104	62	79	85	75	96	120	132	86	95	88	118	82	84	110	92
Source data Fig. 6i
	CTRL-Vehicle										SEN-Vehicle										SEN-PCC1
Before	1160	1380	1520	1690	946	998	1184	1105	1265	1322	620	1080	695	755	489	564	684	660	1058	966	680	1056	685	834	728	840	589	690	1035	988
After	1120	1040	1460	1752	898	990	1102	1050	1340	1248	598	1025	610	736	433	644	598	630	1011	823	950	1126	1150	860	894	750	982	1108	1450	995
Source data Fig. 6j
	CTRL-Vehicle										SEN-Vehicle										SEN-PCC1
Before	1.28	0.76	1.18	1.34	0.96	1.16	1.38	0.88	1.44	1.25	0.48	0.95	0.69	0.62	0.78	0.89	0.58	0.76	0.82	0.79	0.52	1.04	0.66	0.76	0.71	0.58	0.88	0.62	0.98	0.71
After	1.21	0.96	1.12	1.25	0.98	1.33	1.22	1.09	1	0.86	0.39	0.84	0.61	0.56	0.78	0.88	0.49	0.76	0.82	0.76	0.88	1.18	0.69	0.79	0.83	0.78	1.32	1.01	0.64	1.22
Source data Fig. 6k
Chronological age (days)	CTRL-Vehicle	SEN-Vehicle	SEN-PCC1		Statistics
615	0	1	0		Log-rank (Mantel-Cox) test				Log-rank (Mantel-Cox) test
622	0	0	0		Chi square	4.265			Chi square	0.2634
630	0	1	0		df	1			df	1
646	0	0	0		P value	0.0389			P value	0.6078
661	0	1	0		P value summary	*			P value summary	ns
689	0	1	0		Are the survival curves sig different?	Yes			Are the survival curves sig different?	No
696	0	0	0
704	0	1	0		Gehan-Breslow-Wilcoxon test				Gehan-Breslow-Wilcoxon test
711	0	1	1		Chi square	5.105			Chi square	0.4875
725	1	0	0		df	1			df	1
738	0	1	0		P value	0.0239			P value	0.485
745	0	1	1		P value summary	*			P value summary	ns
750	0				Are the survival curves sig different?	Yes			Are the survival curves sig different?	No
755	0	1	1
765	1	0	0		Median survival				Median survival
775	0	1	1		SEN-Vehicle	802			CTRL-Vehicle	874
783	0	1	0		SEN-PCC1	882			SEN-PCC1	882
794	0	0	0		Ratio (and its reciprocal)	0.9093	1.1		Ratio (and its reciprocal)	0.9909	1.009
802	0	1	1		95% CI of ratio	0.3771 to 2.193	0.4561 to 2.652		95% CI of ratio	0.3145 to 3.122	0.3203 to 3.180
810	1
818	0	1	0		Hazard Ratio (Mantel-Haenszel)	B/C	C/B		Hazard Ratio (Mantel-Haenszel)	A/C	C/A
826		1	0		Ratio (and its reciprocal)	2.347	0.4261		Ratio (and its reciprocal)	0.7435	1.345
834		0	0		95% CI of ratio	1.044 to 5.273	0.1896 to 0.9575		95% CI of ratio	0.2397 to 2.306	0.4336 to 4.173
843	0	1	1
850	1	1	0		Hazard Ratio (logrank)	B/C	C/B		Hazard Ratio (logrank)	A/C	C/A
862	0	0	0		Ratio (and its reciprocal)	2.429	0.4118		Ratio (and its reciprocal)	0.7413	1.349
874	1	1	0		95% CI of ratio	1.091 to 5.406	0.1850 to 0.9166		95% CI of ratio	0.2390 to 2.299	0.4350 to 4.183
882	0	0	1
890	0	0	0
Source data Fig. 6l (left)				Source data Fig. 6l (right)
Vehicle	PCC1			Vehicle	PCC1
5	4			2	2
4	4			2	2
4	4			2	1
3	3			1	1
3	3			1	1
3	3			1	1
3	2			1	1
2	2			1	0
2	2			0	0
2	2			0	0
2	1			0	0
1	1			0	0
1	1			0	0
Source data Fig. 6m
Vehicle				PCC1
Cancer		8		Cancer		7
Non-cancer causes		5		Non-cancer causes		6
