# Supplementary material for: The flavonoid procyanidin C1 has senotherapeutic activity and increases lifespan in mice
Source: Nat Metab. 2021 Dec 6;3(12):1706–26. doi: 10.1038/s42255-021-00491-8 (PMC8688144; doi:10.1038/s42255-021-00491-8)
Supplement: Supplementary file 11 — Statistical source data. [file 42255_2021_491_MOESM11_ESM.xlsx]

## Sheet: Source Data Fig. 7
Source data Fig. 7f
	WBI
Naïve (untreated)	Vehicle	PCC1
4	60	5
8	52	9
2	45	3
4	32	4
1	55	2
Source data Fig. 7g
	WBI
Naïve (untreated)	Vehicle	PCC1
3	30	5
5	35	6
0	21	1
2	38	4
1	19	2
Source data Fig. 7h
	Naive			WBI/Vehicle			WBI/PCC1																	CXCL1	Epi		Str
p16INK4a	0.5	-0.8	0.3	2.2	1.5	2.4	1.2	0.6	0.4															Animal #	Vehicle	MIT	Vehicle	MIT
p21CIP1	0.2	-1	0.8	2.1	2.3	0.9	0.5	0.3	0.6															1	1.2	1.6	1.2	3.2
IL6	1.1	-0.4	-0.7	2.5	3.9	2.8	0.6	1	1.1															2	0	1.9	2.1	1.9
IL1a	0.8	-0.6	-0.2	2.2	3.1	2.6	1.2	1.4	0.6															3	1.4	1.3	0.8	3.4
IL1b	0.2	0.3	-0.5	2	2.6	1.8	0.8	1	1.4															4	0.6	1.9	2.6	2.8
CCL3	0.2	0.3	-0.5	2.4	2.6	1.8	1	1.3	0.6															5	1.6	1.2	0.9	4.1
CXCL1	0.3	0.6	-0.9	3.1	3.4	2.6	1.2	1.5	0.8															6	1	0.9	3	3.5
MMP3	0.5	-0.8	0.3	2.8	3.2	2.2	1.3	1.5	0.5															7	1.3	0.5	0.5	1.4
																								8	1.7	2.1	0.8	1.6
Source data Fig. 7i						Source data Fig. 7j
	WBI						WBI
Naive (untreated)	Vehicle	PCC1				Naive (untreated)	Vehicle	PCC1
610	415	574				2.15	1.25	1.86
655	456	605				2.44	1.38	1.95
635	432	582				1.92	1.42	2.16
480	390	572				1.54	1.65	1.81
514	385	564				1.68	1.18	1.75
668	496	625				1.84	1.06	1.68
762	476	640				1.88	1.24	1.92
583	352	524				1.93	1.48	1.84
414	345	465				1.46	1.55	1.79
765	268	380				1.38	1.61	1.28
Source data Fig. 7k
DFI (months)	WBI/Vehicle	Naive	WBI/PCC1				Statistics	WBI/Vehicle	WBI/PCC1				WBI/Vehicle	Naive				Naive	WBI/PCC1
122	1							Log-rank (Mantel-Cox) test					Log-rank (Mantel-Cox) test					Log-rank (Mantel-Cox) test
135	1							Chi square	14.78				Chi square	19.85				Chi square	5.376
125	1							df	1				df	1				df	1
128	1							P value	0.0001				P value	<0.0001				P value	0.0204
132	1							P value summary	***				P value summary	****				P value summary	*
137	1							Are the survival curves sig different?	Yes				Are the survival curves sig different?	Yes				Are the survival curves sig different?	Yes
152	1
142	1							Gehan-Breslow-Wilcoxon test					Gehan-Breslow-Wilcoxon test					Gehan-Breslow-Wilcoxon test
170	1							Chi square	12.23				Chi square	15.64				Chi square	4.823
188	1							df	1				df	1				df	1
130		0						P value	0.0005				P value	<0.0001				P value	0.0281
158		0						P value summary	***				P value summary	****				P value summary	*
185		0						Are the survival curves sig different?	Yes				Are the survival curves sig different?	Yes				Are the survival curves sig different?	Yes
200		0
215		0						Median survival					Median survival					Median survival
230		0						WBI/Vehicle	136				WBI/Vehicle	136				Naive	Undefined
246		0						WBI/PCC1	220				Naive	Undefined				WBI/PCC1	220
255		0						Ratio (and its reciprocal)	0.6182	1.618
268		0						95% CI of ratio	0.2113 to 1.809	0.5529 to 4.733			Hazard Ratio (Mantel-Haenszel)	A/B	B/A			Hazard Ratio (Mantel-Haenszel)	B/C	C/B
280		0											Ratio (and its reciprocal)	21.14	0.0473			Ratio (and its reciprocal)	0.1249	8.009
140			1					Hazard Ratio (Mantel-Haenszel)	A/C	C/A			95% CI of ratio	5.522 to 80.93	0.01236 to 0.1811			95% CI of ratio	0.02150 to 0.7249	1.380 to 46.50
159			1					Ratio (and its reciprocal)	11.41	0.08762
180			0					95% CI of ratio	3.299 to 39.49	0.02533 to 0.3031			Hazard Ratio (logrank)	A/B	B/A			Hazard Ratio (logrank)	B/C	C/B
165			0										Ratio (and its reciprocal)	Undefined	Undefined			Ratio (and its reciprocal)	0
192			1					Hazard Ratio (logrank)	A/C	C/A								95% CI of ratio	-1.000 to -1.000	-1.000 to -1.000
202			1					Ratio (and its reciprocal)	5.636	0.1774
260			0					95% CI of ratio	1.783 to 17.82	0.05612 to 0.5609
220			1
242			0
280			0
