# Supplementary material for: The flavonoid procyanidin C1 has senotherapeutic activity and increases lifespan in mice
Source: Nat Metab. 2021 Dec 6;3(12):1706–26. doi: 10.1038/s42255-021-00491-8 (PMC8688144; doi:10.1038/s42255-021-00491-8)
Supplement: Supplementary file 12 — Statistical source data. [file 42255_2021_491_MOESM12_ESM.xlsx]

## Sheet: Source Data Fig. 2
Source data Fig. 8c
Young	Vehicle	PCC1
2	15	4
1	24	6
0	18	0
2	12	3
1	9	1
Source data Fig. 8d			Source data Fig. 8e			Source data Fig. 8f			Source data Fig. 8g			Source data Fig. 8h
Vehicle	PCC1		Vehicle	PCC1		Vehicle	PCC1		Vehicle	PCC1		Vehicle	PCC1
90	120		550	750		1.15	1.28		6.5	7.3		28	35
105	156		610	986		1.36	1.36		7.8	9.8		22	39
82	122		686	1105		0.98	1.21		10.2	12.5		12	50
90	98		742	1204		1.22	1.44		5.5	9		39	29
72	105		442	658		1.02	1.65		4.6	11.8		23	19
92	123		548	755		1.12	1.3		6.8	7.9		30	38
126	152		613	989		1.34	1.45		7.1	9.9		24	45
84	124		689	1101		0.94	1.28		10.9	12.1		10	52
93	96		798	1210		1.32	1.49		5.8	9.9		42	32
70	106		429	599		1	1.88		4.9	12.8		25	22
Source data Fig. 8i
Vehicle			PCC1
Before	After		Before	After
9	12		12	8
10	14		14	11
13	11		15	11
14	16		16	15
18	20		18	14
20	19		19	15
19	16		20	15
17	18		10	6
16	15		11	8
15	17		13	11
Source data Fig. 8j
	6M			24M-Vehicle			24M-PCC1
IL6	-0.8	0.6	0.2	5.2	4.2	5.5	1.9	2.8	2.4
CCL2	-1	0.7	0.3	3.2	3.8	2.4	2.1	1.1	1.5
IL1α	0.6	-0.3	-0.3	3.8	3.2	2.9	1.5	2.3	1.8
IL1β	-0.9	0.6	0.3	3.2	3.2	2.5	2.2	1.4	1.1
CXCL1	-0.5	0.3	0.2	4.6	3.9	5.2	2.8	3.2	1.2
GM-CSF	-1	0.8	0.2	4.4	4	3.3	1.9	2.9	2.4
CXCL3	-0.8	0.4	0.4	3.2	3.4	1.8	1.1	2.1	1.5
MMP1	1.2	-0.8	-0.4	2.5	2.8	2	1.3	1.5	0.8
MMP9	1.1	-0.3	-0.8	2.6	2.9	1.5	1.1	1.3	0.5
AREG	0.4	-0.3	-0.1	3.2	3.6	2.3	2.2	1.2	0.8
p16INK4a	0.6	-0.4	-0.2	2.1	2.4	1.4	1.1	0.8	0.4
p21CIP1	0.8	-0.5	-0.3	1.9	2.3	1.6	1	1.2	0.3
Source data Fig. 8l				Source data Fig. 8m
Days after 1st treatment (days)	Vehicle	PCC1		Days after 1st treatment (days)	Vehicle	PCC1
5	1			725	1
10	1	1		730	1	1
15	0	0		735	0	0
18	1			738	1
20	1	0		740	1	0
23	0	1		743	0	1
25	1	0		745	1	0
28	1			748	1
30	0	1		750	0	1
35	1	0		755	1	0
40	1	1		760	1	1
42	1			762	1
44	0	1		764	0	1
45	1	0		765	1	0
50	1			770	1
55	1	1		775	1	1
56	1	1		776	1	1
60	1	0		780	1	0
63	1	1		783	1	1
70	1	0		790	1	0
72	1	1		792	1	1
74	1			794	1
78	1	1		798	1	1
80	1	0		800	1	0
82	1	1		802	1	1
85	1	0		805	1	0
88	1	0		808	1	0
90	1	1		810	1	1
92	1	0		812	1	0
95	1	1		815	1	1
98	1			818	1
99	0	0		819	0	0
100	1	1		820	1	1
102	1	1		822	1	1
104	1	0		824	1	0
105	0			825	0
106	1			826	1
107	1	0		827	1	0
109	0	1		829	0	1
110	1	0		830	1	0
112	0	1		832	0	1
114	1	0		834	1	0
115	1			835	1
116	1			836	1
118	0	0		838	0	0
120	1	1		840	1	1
123	1	1		843	1	1
125	1	0		845	1	0
128	0	1		848	0	1
130	1	0		850	1	0
135	0	1		855	0	1
138	1	0		858	1	0
140	1			860	1
142		1		862		1
145	1	0		865	1	0
146	1			866	1
149	1	1		869	1	1
150	1	1		870	1	1
152		1		872		1
154	1	0		874	1	0
155	1	0		875	1	0
156		1		876		1
158	1	1		878	1	1
160	1			880	1
162	1	0		882	1	0
165	1	1		885	1	1
168	1	0		888	1	0
170	1	1		890	1	1
172		0		892		0
173	1	1		893	1	1
175	1	0		895	1	0
178		1		898		1
179	1	0		899	1	0
180	1			900	1
182	1	0		902	1	0
183		1		903		1
185	1	0		905	1	0
187		1		907		1
188	1			908	1
190	1			910	1
192	1	1		912	1	1
193		1		913		1
195	1	0		915	1	0
198				918
200	1	0		920	1	0
202		1		922		1
203	1	0		923	1	0
205	1			925	1
206		1		926		1
208	1	0		928	1	0
209		1		929		1
210	1			930	1
213		1		933		1
215				935
216		1		936		1
217		0		937		0
218		1		938		1
220				940
221		0		941		0
222		1		942		1
223		0		943		0
224		1		944		1
225				945
226				946
227		1		947		1
228		0		948		0
230		1		950		1
232				952
234				954
235				955
236		1		956		1
237				957
239				959
240		1		960		1
241				961
242				962
243				963
244		1		964		1
245				965
246				966
248		1		968		1
249				969
250		1		970		1
255				975
258				978
261		1		981		1
265				985
272		1		992		1
273				993
280		1		1000		1
284				1004
288				1008
290				1010
292				1012
295				1015
296				1016
298				1018
300				1020
Source data Fig. 8n
Left			Mid			Right
Vehicle	PCC1		Vehicle	PCC1		Vehicle	PCC1
8	9		105	124		880	926
13	12		129	302		882	928
11	13		158	231		885	929
10	11		186	69		888	936
6	8		59	88		890	937
9	10		99	128		893	938
14	14		123	288		895	941
11	13		164	236		899	942
12	9		182	68		900	943
7	6		65	90		902	944
						905	947
						908	948
						910	950
						912	956
						915	960
						920	968
						923	970
						925	981
						928	992
						930	1000
Source data Fig. 8o
Left			Right
Vehicle	PCC1		Vehicle	PCC1
1	1		0	0
1	1		0	0
1	2		0	0
2	2		0	0
2	2		0	0
2	3		0	0
2	3		1	0
3	3		1	0
3	3		1	1
3	4		1	1
3	4		1	1
4	4		1	1
4	4		1	1
4	4		1	1
4	5		1	1
4	5		1	1
4	5		1	1
5	5		1	1
5	5		1	1
5	6		1	1
5	6		2	1
5	6		2	2
5	6		2	2
5	6		2	2
6	6		2	2
6	6		2	2
6	6		3	2
6	7		3	2
6	7		3	3
6	7		3	3
6	7
6	7
7	7
7	7
7	8
7	8
7	8
8	8
8	8
8	8
8	9
9	9
9	9
9	9
10	9
10	10
10	10
11	10
12	11
12	12
13	12
6	6
6	6
6	6
6	6
7	7
7	7
7	7
6	7
6	7
