# Supplementary material for: The flavonoid procyanidin C1 has senotherapeutic activity and increases lifespan in mice
Source: Nat Metab. 2021 Dec 6;3(12):1706–26. doi: 10.1038/s42255-021-00491-8 (PMC8688144; doi:10.1038/s42255-021-00491-8)
Supplement: Supplementary file 13 — Statistical source data. [file 42255_2021_491_MOESM13_ESM.xlsx]

## Sheet: Source Data Fig. 2
Source data Extended Data Fig. 1b										Source data Extended Data Fig. 1c
	CTRL			SEN						Proliferating cell number (x 1000)		Senescent cell number (x 1000)
ABT-263	84	99	92	29	34	24				3.02		2.56
ABT-737	84	97	93	30	41	19				3.25		3.09
D + Q	96	81	89	23	37	42				4.31		3.92
										4.34		3.16
Source data Extended Data Fig. 1d										4.54		5.65
	CTRL			SEN						4.63		5.82
Astaxanthin	1.1	1.25	0.65	1.3	1.2	0.84				4.74		5.21
Lycopene	1	1.3	0.7	0.97	1.1	0.76				4.81		3.84
Hesperidin	1.05	1.2	0.75	1.2	1.05	0.99				4.85		3.73
Melatonin	1.17	1.21	0.62	0.82	0.96	1.07				4.89		5.62
Grape seed extract	0.84	1.1	1.06	0.28	0.3	0.37				4.9		4.68
Astragalus extract	0.96	0.84	1.2	0.97	1.16	0.84				4.94		1.36
Danshen	1	1.2	0.8	0.86	1.2	0.84				5.05		4.96
Quercetin	1.14	1.02	0.84	0.42	0.3	0.45				5.09		1.48
Ganoderma lucidum	1.12	1.1	0.78	1.1	0.74	0.95				5.12		4.82
Centella asiatica	1.08	1.15	0.77	0.7	0.75	0.62				5.15		5.41
Ginkgo biloba extract	0.9	0.94	1.16	1.24	0.88	0.82				5.23		1.04
Chinese wolfberry	1.05	0.87	1.08	1.1	1.2	0.79				5.34		1.85
Black wolfberry	1.24	0.83	0.93	0.84	0.95	1.15				5.45		5.49
Rattan tea	1.32	0.76	0.92	1.18	0.83	0.92				5.55		2.82
Olive leaf extract	0.89	1.11	1	0.86	0.93	1.13				5.59		2.61
Orange leaf extract	0.97	0.9	1.13	1.1	0.81	1.36				5.66		5.9
Green ma dai tea extract	0.95	0.8	1.25	0.82	0.93	1.03				5.72		5.89
Carob bean extract	0.93	1.4	0.67	1.2	1.1	1.07				5.76		3.57
Pomegranate powder	0.96	0.79	1.25	1.3	0.92	1.17				5.81		4.22
Sea cucumber powder	0.65	0.92	1.43	1.08	0.8	0.99				5.96		6.92
Crystal tomato	1.07	1.14	0.79	0.93	0.98	1.15				6.23		5.8
Cordyceps militaris powder	0.69	0.98	1.13	1.02	0.65	0.92				6.34		2.02
Fisetin	0.88	0.95	1.17	0.52	0.41	0.39				6.67		5.39
										6.75		6.07
Source data Extended Data Fig. 1e										6.88		5.49
	CTRL			SEN						6.94		5.97
NADH	1.12	0.95	0.93	0.88	1.09	0.89				6.96		5.69
NMN	0.82	1.23	0.79	0.73	1.05	0.86				7.05		3.25
Coenzyme Q10	0.78	1.21	1.02	1.13	1.04	0.86				7.12		6.45
Pyrroloquinoline	0.98	1.29	0.84	0.81	0.98	1.16				7.15		6.18
Pine bark extract	0.89	1.13	1.04	0.78	0.93	1.1				7.2		7.28
Snow lotus herb	1.06	0.89	0.94	0.93	1.19	0.85				7.25		6.38
D-ribose	1.02	1.2	0.75	0.96	1.21	0.76				7.29		6.85
L-carnitine	1.05	0.96	0.85	0.69	0.96	0.99				7.38		6.66
Resveratrol	0.92	1.16	0.79	1.02	0.79	0.92				7.46		5.19
Alpha-lipoic acid	1.08	1.11	0.79	0.73	0.84	0.69				7.53		7.06
Olive fruit extract	0.99	0.94	1.13	1.21	0.78	0.85				7.59		7.38
Green tea extract	1.09	0.84	0.96	1.1	1.15	0.83				7.64		8.12
Cinnamon extract	1.2	0.89	0.91	0.83	0.93	1.13				7.69		6.44
Curcumin	1.08	0.88	0.95	0.73	0.83	0.69				7.82		7.65
Taurine	0.96	1.14	1.03	0.89	0.94	1.12
Vaccinium extract	0.91	0.85	1.05	1.13	0.89	0.94
Broccoli seed extract	0.96	0.84	1.23	0.65	0.92	0.96
Sialic acid	0.98	1.31	0.56	0.94	1.19	1.01
Osmanthus fragrans powder	0.92	0.59	1.1	1.21	0.62	1.05
α-ketoglutaric acid	0.76	1.13	0.85	0.96	0.84	1.13
Baole fruit powder	0.94	0.99	1.19	0.79	0.94	1.23
D-(-)-3-Hydroxybutyrate	1	0.98	0.92	0.84	0.94	0.75
Piperlongumine	0.89	1.13	1.04	0.73	0.59	0.81
