# Supplementary material for: The flavonoid procyanidin C1 has senotherapeutic activity and increases lifespan in mice
Source: Nat Metab. 2021 Dec 6;3(12):1706–26. doi: 10.1038/s42255-021-00491-8 (PMC8688144; doi:10.1038/s42255-021-00491-8)
Supplement: Supplementary file 14 — Statistical source data. [file 42255_2021_491_MOESM14_ESM.xlsx]

## Sheet: Sheet1
Source data Extended Data Fig. 2a
	CTRL			BLEO			BLEO + GSE (0.0375 μg/ml)			BLEO + GSE (0.0938 μg/ml)			BLEO + GSE (0.1875 μg/ml)			BLEO + GSE (0.3750 μg/ml)			BLEO + GSE (0.7500 μg/ml)
IL6	0.304	-0.551	0.247	6.224	6.128	6.139	4.858	4.945	4.696	4.514	4.758	4.498	2.566	2.94	2.865	3.015	3.507	3.298	5.642	5.271	5.195
CXCL8	0.536	-0.275	-0.261	8.391	8.408	8.369	6.85	6.881	6.793	6.647	6.335	6.192	3.095	3.654	3.209	4.097	4.794	4.63	7.004	7.923	7.405
IL1α	0.292	-0.462	0.17	10.089	9.18	9.565	8.845	8.247	8.498	8.487	7.278	7.498	4.208	3.224	3.876	6.511	6.251	6.309	9.208	7.947	7.845
IL1β	0.198	-0.395	0.197	7.73	8.79	7.982	5.936	7.396	6.984	6.145	6.777	6.502	3.654	3.054	3.565	5.652	4.35	4.894	6.905	7.405	7.032
CXCL3	0.313	-0.151	-0.162	6.014	6.342	6.405	5.224	5.563	5.683	5.415	5.432	5.209	2.886	2.362	2.685	5.22	4.431	5.102	5.785	5.852	5.345
MMP3	0.121	-0.565	0.444	6.311	7.366	7.408	4.783	4.706	4.669	4.409	4.216	4.198	2.299	3.324	2.863	3.924	2.963	3.463	4.486	4.285	4.109
GM-CSF	0.319	-0.244	-0.075	4.154	4.614	4.549	3.029	3.15	3.289	2.978	3.146	3.022	1.803	2.39	2.109	3.025	2.219	2.908	3.334	3.595	3.402
AREG	0.408	-0.251	-0.157	4.651	5.192	4.985	3.476	3.271	3.192	3.224	2.973	3.103	2.114	1.457	1.986	2.498	1.948	2.296	2.921	3.051	2.896
SPINK1	0.523	-0.179	-0.344	5.403	5.873	5.385	5.394	4.783	5.102	4.895	4.263	4.698	2.092	1.874	1.986	3.238	2.498	3.105	3.984	4.309	4.102
