# Supplementary material for: The flavonoid procyanidin C1 has senotherapeutic activity and increases lifespan in mice
Source: Nat Metab. 2021 Dec 6;3(12):1706–26. doi: 10.1038/s42255-021-00491-8 (PMC8688144; doi:10.1038/s42255-021-00491-8)
Supplement: Supplementary file 16 — Statistical source data. [file 42255_2021_491_MOESM16_ESM.xlsx]

## Sheet: Source Data Fig. 3
Source data Extended Data Fig. 4b
PCC1 (μM)	CTRL					SEN
10	90	84	100	92	92	89	93	88	95	82
25	90	98	96	99	93	92	96	80	90	88
50	92	99	96	95	86	78	80	60	76	66
100	92	84	97	95	91	46	40	30	32	28
200	90	95	98	80	93	19	16	8	10	15
400	100	95	87	90	82	11	21	14	8	9
600	83	81	63	66	79	16	10	19	11	6
Source data Extended Data Fig. 4c
Time (h) after PCC1 treatment	CTRL			SEN
0	0	0	0	0	0	0
4	0	0	0	0	0	0
8	0	0	0	0	0	0
12	0	0	0	0.33	0.5	0.4
16	0	0	0	1	1.21	0.9
20	0	0	0	1.7	1.9	1.8
24	0	0	0	2.1	2.2	2
28	0	0	0	2.38	2.45	2.32
32	0	0	0	2.46	2.41	2.32
36	0	0	0	2.3	2.48	2.42
Source data Extended Data Fig. 4d
PCC1 (μM)	CTRL					SEN
10	100	86	100	92	90	100	94	89	95	80
25	91	100	95	99	86	98	93	85	95	86
50	94	100	96	95	84	73	84	60	76	62
100	91	80	95	100	90	29	45	30	14	25
200	88	96	94	78	92	16	11	22	16	9
400	94	99	86	92	83	12	21	14	11	9
600	80	79	59	68	78	15	8	20	11	12
Source data Extended Data Fig. 4e
Time (h) after PCC1 treatment	CTRL			SEN
0	0	0	0	0	0	0
4	0	0	0	0	0	0
8	0	0	0	0	0	0
12	0	0	0	0.25	0.4	0.55
16	0	0	0	1.06	0.94	1.25
20	0	0	0	1.75	1.79	1.95
24	0	0	0	2.14	1.96	2.3
28	0	0	0	2.4	2.53	2.29
32	0	0	0	2.58	2.35	2.4
36	0	0	0	2.25	2.44	2.5
Source data Extended Data Fig. 4f														Source data Extended Data Fig. 4g														Source data Extended Data Fig. 4h
PCC1 (μM)	CTRL			SEN (TIS)			SEN (RS)			SEN (OIS)				PCC1 (μM)	CTRL			SEN (TIS)			SEN (RS)			SEN (OIS)				PCC1 (μM)	CTRL			SEN (TIS)			SEN (RS)			SEN (OIS)
0	100	100	100	100	100	100	100	100	100	100	100	100		0	100	100	100	100	100	100	100	100	100	100	100	100		0	100	100	100	100	100	100	100	100	100	100	100	100
10	100	100	98	96	98	100	95	99	100	94	98	95		10	100	96	98	95	98	100	95	96	100	94	99	95		10	100	99	98	95	97	100	96	94	99	90	99	95
25	98	100	92	99	100	93	94	99	90	98	95	85		25	96	100	91	95	100	90	93	96	89	98	92	84		25	98	100	93	99	96	92	95	96	88	96	90	84
50	96	95	98	92	71	85	90	70	75	87	68	72		50	90	92	98	84	73	82	88	69	73	83	68	71		50	96	95	98	90	75	85	88	69	74	90	66	72
75	96	92	95	82	59	63	75	56	66	74	55	58		75	92	90	95	80	56	62	74	54	65	72	53	56		75	96	92	95	79	56	63	75	53	65	73	52	57
100	92	95	96	44	39	34	43	32	25	42	18	34		100	90	94	93	46	32	34	40	30	24	38	16	34		100	92	94	96	41	37	32	43	32	25	41	18	34
125	90	96	92	38	41	25	37	28	33	36	14	38		125	86	96	95	36	41	24	35	28	31	34	15	37		125	90	95	92	35	40	22	36	26	31	37	13	34
150	88	92	96	34	40	21	33	24	29	31	10	34		150	85	91	92	32	39	23	33	22	28	30	12	33		150	87	92	94	34	32	20	32	21	26	29	8	32
175	86	92	84	30	34	17	29	20	25	27	8	30		175	86	94	84	28	34	23	26	22	25	24	18	25		175	86	93	83	30	32	15	26	20	25	25	9	28
200	82	90	86	26	30	13	25	16	21	23	6	26		200	84	92	86	25	29	14	22	16	20	21	6	23		200	81	91	87	25	31	12	24	15	22	24	5	25
Source data Extended Data Fig. 4i
Liproxstatin-1 (nM)	CTRL+PCC1			SEN+PCC1				Nec-1s (7-Cl-O-Nec1, nM)	CTRL+PCC1			SEN+PCC1
0	100	98	99	40	45	34		0	100	94	99	42	30	38
1	98	96	95	41	35	34		1	94	100	99	39	40	44
10	95	96	100	43	29	36		10	95	99	94	41	46	33
100	99	100	94	37	43	28		100	93	95	100	35	46	29
200	95	96	89	40	34	41		200	92	98	90	41	43	33
VX-765 (Belnacasan, nM)	CTRL+PCC1			SEN+PCC1				QVD-OPh (μM)	CTRL+PCC1			SEN+PCC1
0	93	100	99	37	42	31		0	100	96	99	36	41	34
0.1	100	95	98	44	41	39		0.5	98	96	93	45	52	39
1	96	100	93	47	40	34		1	95	96	92	55	48	59
10	100	92	96	36	45	30		5	99	89	94	60	58	68
20	98	96	90	29	39	35		10	95	86	97	78	82	86
