# Supplementary material for: The flavonoid procyanidin C1 has senotherapeutic activity and increases lifespan in mice
Source: Nat Metab. 2021 Dec 6;3(12):1706–26. doi: 10.1038/s42255-021-00491-8 (PMC8688144; doi:10.1038/s42255-021-00491-8)
Supplement: Supplementary file 17 — Statistical source data. [file 42255_2021_491_MOESM17_ESM.xlsx]

## Sheet: Source Data Fig. 3
Source data Extended Data Fig. 5a
	PCC1 (100 μM)
CTRL	CTRL	SCR	HRK #1	HRK #2	HRK #3	BMF #1	BMF #2	BMF #3	BAK#1	BAK#2	BAK#3	BAD#1	BAD#2	BAD#3
98	41	38	43	30	39	36	39	40	46	42	43	38	39	38
89	26	44	49	43	28	45	46	51	53	41	29	46	47	50
100	46	28	33	48	43	29	52	36	28	49	50	34	53	34
95	38	42	55	35	41	32	24	31	43	34	45	32	26	31
99	43	39	29	34	50	43	43	29	25	30	33	42	40	26
Source data Extended Data Fig. 5g
	CTRL			SEN
Vehicle	3	5	8	23	32	16
PCC1	5	3	1	44	56	53
HS-1793	2	4	8	21	30	14
CCCP	4	6	12	33	40	45
Ruxotemitide	4	13	6	39	42	48
PCC1+HS-1793	2	4	8	32	39	29
PCC1+CCCP	14	6	7	80	62	69
PCC1+Ruxotemitide	4	6	13	69	60	76
Source data Extended Data Fig. 5h
Time (h) after PCC1 treatment	DMSO			PCC1			HS-1793			PCC1+HS-1773			CCCP			Ruxotemitide			PCC1+CCCP			PCC1+Ruxotemitide
0	0	0	0	0	0	0	0	0	0	0	0	0	0	0	0	0	0	0	0	0	0	0	0	0
4	0	0	0	0	0	0	0	0	0	0	0	0	0	0	0	0	0	0	0	0	0	0	0	0
8	0	0	0	0	0	0	0	0	0	0	0	0	0	0	0	0	0	0	0.1	0	0.1	0	0.1	0.1
12	0	0	0	0.3	0.2	0.4	0	0	0	0.1	0.1	0.2	0.2	0.1	0.2	0.1	0.1	0.2	0.4	0.5	0.4	0.4	0.5	0.3
16	0	0	0	1	1.2	0.7	0	0	0	0.5	0.5	0.6	0.9	0.5	0.8	0.7	0.5	0.8	1.1	1.2	1.3	1.1	1.2	0.9
20	0	0	0	1.8	1.5	1.6	0	0.01	0.04	0.8	1	0.7	1.2	1	1.3	0.9	1	1.1	2.1	1.8	1.9	2	1.8	1.6
24	0	0	0	2	2.2	1.8	0.03	0.02	0	0.9	1.1	1	1.5	1.2	1.4	1.3	1.2	1.3	2.4	2.6	2.2	2.3	2.6	2
28	0	0	0	2.3	2.6	2.2	0.04	0.01	0.09	1.2	1.1	1.1	1.6	1.4	1.5	1.4	1.4	1.3	3	3.1	2.8	3	2.8	2.7
32	0	0	0	2.4	2.4	2.6	0.05	0.09	0.02	1.3	1.2	1.1	1.5	1.6	1.6	1.5	1.4	1.3	3	3.2	3	2.9	2.8	3
36	0	0	0	2.5	2.6	2.4	0.04	0.05	0.09	1.3	1.1	1.3	1.6	1.7	1.6	1.5	1.5	1.3	3.1	3.1	3	3	2.8	2.9
