# Supplementary material for: The flavonoid procyanidin C1 has senotherapeutic activity and increases lifespan in mice
Source: Nat Metab. 2021 Dec 6;3(12):1706–26. doi: 10.1038/s42255-021-00491-8 (PMC8688144; doi:10.1038/s42255-021-00491-8)
Supplement: Supplementary file 19 — Statistical source data. [file 42255_2021_491_MOESM19_ESM.xlsx]

## Sheet: Source Data Fig. 2
Source data Extended Data Fig. 6a
PC3	PC3/PSC27(CTRL)	PC3/PSC27(SEN)
0.864	1.298	1.98
0.961	1.475	1.755
0.982	1.302	1.594
1.104	1.421	2.366
1.049	1.328	1.98
1.098	1.121	2.25
0.756	1.098	1.79
0.562	0.982	1.928
0.794	0.947	2.427
0.698	0.818	1.382
Source data Extended Data Fig. 6c
GM-CSF					MMP3					IL1α					p16INK4a
Epi		Str			Epi		Str			Epi		Str			Epi		Str
Vehicle	MIT	Vehicle	MIT		Vehicle	MIT	Vehicle	MIT		Vehicle	MIT	Vehicle	MIT		Vehicle	MIT	Vehicle	MIT
0	1.6	0.8	4.2		0	1.9	0.9	3.8		0	1	1.4	2.6		0	0.8	0.6	2.6
1	0.5	2.9	3.2		0.8	1	0.7	1.2		0.6	1.2	1	3.4		0.4	2.4	1.3	0.8
0.9	1	0.7	2.6		1.6	2.4	2.3	3.2		1.2	2.2	0.8	2.8		1.1	2	0.9	2.8
0.6	1.9	1.1	3.5		0.5	1.8	1.6	4		0.8	0.5	0.4	2.4		1.8	1.1	0.3	2.4
1.7	2.2	0.8	4.3		1.5	2.3	2.4	3.1		1.6	1.8	1.6	0.7		0.5	1.8	1.6	1.5
1.2	1.9	3.7	5		0.9	0.4	0.9	3.5		1	1.4	0.5	1		1	1.7	0.5	1.2
1.6	0.6	1.5	3.4		1.2	2.9	1.1	3.1		1.4	0.5	1.6	3.3		1.4	2.2	1.4	3.1
1.1	2.8	1.2	3.9		2.4	2	2.2	3		0.8	1.2	1.8	3.2		1.2	0.4	2.4	3.5
0.5	2	2.2	1.5		1.6	1.9	0.8	1.5		1.8	0.8	2.5	1.1		1.1	0.6	1.2	2.3
2.3	2.8	0.3	1.9		1.8	0.6	1.4	1.8		0.3	2.4	0.5	2.3		2	0.9	1	1.2
Source data Extended Data Fig. 6e
Time (days)	Vehicle			MIT			PCC1			MIT/PCC1
0	22	24	23	23	22	20	19	22	20	19	21	20
7	19	23	22	22	18	20	22	23	20	22	21	23
14	23	22	21	18	19	22	21	23	22	21	19	18
21	23	23	22	19	22	20	21	22	23	21	19	20
28	21	22	23	20	21	18	20	21	22	20	21	20
35	23	24	18	19	20	22	22	20	24	22	20	17
42	24	23	18	20	19	22	23	19	23	23	18	20
49	22	21	24	20	23	20	23	23	22	23	21	20
56	24	22	21	22	23	19	22	23	23	22	20	19
Source data Extended Data Fig. 6f
Creatinine					Urea					ALP					ALT
Vehicle	MIT	PCC1	MIT/PCC1		Vehicle	MIT	PCC1	MIT/PCC1		Vehicle	MIT	PCC1	MIT/PCC1		Vehicle	MIT	PCC1	MIT/PCC1
0.035	0.043	0.036	0.039		6.4	6.9	7	7.4		76	76	78	80		43	39	41	44
0.042	0.042	0.038	0.038		7.2	8.4	7.5	7.5		85	90	79	75		37	42	40	40
0.036	0.034	0.044	0.044		7.6	7.5	7.8	8.4		70	82	81	90		39	45	39	42
