# Supplementary material for: The flavonoid procyanidin C1 has senotherapeutic activity and increases lifespan in mice
Source: Nat Metab. 2021 Dec 6;3(12):1706–26. doi: 10.1038/s42255-021-00491-8 (PMC8688144; doi:10.1038/s42255-021-00491-8)
Supplement: Supplementary file 20 — Statistical source data. [file 42255_2021_491_MOESM20_ESM.xlsx]

## Sheet: Sheet1
Source data Extended Data Fig. 7a
Time (w)	Vehicle										PCC1
0	100	100	100	100	100	100	100	100	100	100	100	100	100	100	100	100	100	100	100	100
4	96	66	52	45	85	94	69	92	98	106	86	92	52	45	70	111	86	90	99	119
8	90	63	59	65	79	98	76	90	115	102	120	135	88	99	86	124	79	80	114	96
12	84	62	52	62	69	101	78	96	94	104	124	131	90	86	89	128	84	91	118	99
16	81	58	59	60	44	99	77	96	92	108	128	139	145	104	85	99	123	90	88	122
20	74	78	70	65	61	45	79	89	100	91	118	132	109	106	89	102	96	88	86	111
24	65	34	45	41	44	80	74	83	88	95	92	109	86	58	64	84	55	48	88	101
Source data Extended Data Fig. 7b
Time (w)	Vehicle										PCC1
0	1000	1000	1000	1000	1000	1000	1000	1000	1000	1000	1000	1000	1000	1000	1000	1000	1000	1000	1000	1000
4	620	1080	695	755	489	564	684	660	1058	966	680	1056	685	834	728	840	589	690	1035	988
8	711	514	857	786	1046	499	728	698	1050	925	822	1075	1184	1034	640	1066	1088	694	1010	956
12	781	958	709	1060	605	586	867	962	993	980	950	1189	1105	820	864	750	982	1085	1250	1095
16	765	935	718	1044	613	996	821	919	558	841	1285	1034	1250	1143	985	899	1123	1096	885	1020
20	742	789	702	1024	666	546	898	924	939	910	956	1183	905	856	869	936	730	1054	1142	1091
24	698	796	722	698	1019	856	594	833	932	710	928	901	1086	858	664	784	855	648	885	1010
