# Supplementary material for: The flavonoid procyanidin C1 has senotherapeutic activity and increases lifespan in mice
Source: Nat Metab. 2021 Dec 6;3(12):1706–26. doi: 10.1038/s42255-021-00491-8 (PMC8688144; doi:10.1038/s42255-021-00491-8)
Supplement: Supplementary file 21 — Statistical source data. [file 42255_2021_491_MOESM21_ESM.xlsx]

## Sheet: Source Data Fig. 7
Source data Extended Data Fig. 8b (liver)
	Aged
Young	Vehicle	PCC1
3	38	5
2	44	7
0	24	1
1	32	3
1	12	0
Source data Extended Data Fig. 8d (lung)
	Aged
Young	Vehicle	PCC1
2	25	4
3	28	6
0	16	1
0	30	3
1	8	2
Source data Extended Data Fig. 8f (prostate)
	Aged																							Animal #	Vehicle	MIT	Vehicle	MIT
Young	Vehicle	PCC1																						1	1.2	1.6	1.2	3.2
10	45	12																						2	0	1.9	2.1	1.9
12	54	16																						3	1.4	1.3	0.8	3.4
8	36	10																						4	0.6	1.9	2.6	2.8
3	18	6																						5	1.6	1.2	0.9	4.1
9	62	11																						6	1	0.9	3	3.5
																								7	1.3	0.5	0.5	1.4
Source data Extended Data Fig. 8g																								8	1.7	2.1	0.8	1.6
Vehicle	PCC1
22.4	23.4
25.6	24.5
25.2	25.1
24.3	22.5
21.9	21.8
22.1	23.9
20.6	24.2
25.6	25.8																							8	1.7	2.1	0.8	1.6
24.8	22.8
20.9	21.2
Source data Extended Data Fig. 8h
Vehicle	PCC1
3.9	4.8
4.2	6.5
5.5	4.3
2	3
2.8	6.9
4.3	5.2
4.5	7.1
5.7	4.6
2.3	3.5
3	3.2
