# Supplementary material for: The flavonoid procyanidin C1 has senotherapeutic activity and increases lifespan in mice
Source: Nat Metab. 2021 Dec 6;3(12):1706–26. doi: 10.1038/s42255-021-00491-8 (PMC8688144; doi:10.1038/s42255-021-00491-8)
Supplement: Supplementary file 22 — Statistical source data. [file 42255_2021_491_MOESM22_ESM.xlsx]

## Sheet: Source Data Fig. 2
Source data Extended Data Fig. 9a-b
Vehicle-treated (M+F)								PCC1-treated (M+F)
Lymphoma		45						Lymphoma		42
Carcinoma		9						Carcinoma		8
Sarcoma		8						Sarcoma		5
Adenoma		1						Adenoma		4
Lymphoma+Sarcoma		12						Lymphoma+Sarcoma		10
Lymphoma+Carcinoma		9						Lymphoma+Carcinoma		8
Non-neoplastic causes		8						Non-neoplastic causes		11
Undetermined		8						Undetermined		12
Total		100						Total		100
Vehicle-treated (M)				Vehicle-treated (F)				Vehicle-treated (M)				Vehicle-treated (F)
Lymphoma		24		Lymphoma		21		Lymphoma		21		Lymphoma		21
Carcinoma		6		Carcinoma		3		Carcinoma		5		Carcinoma		3
Sarcoma		4		Sarcoma		4		Sarcoma		3		Sarcoma		2
Adenoma		1		Adenoma		0		Adenoma		2		Adenoma		2
Lymphoma+Sarcoma		7		Lymphoma+Sarcoma		5		Lymphoma+Sarcoma		4		Lymphoma+Sarcoma		6
Lymphoma+Carcinoma		5		Lymphoma+Carcinoma		4		Lymphoma+Carcinoma		4		Lymphoma+Carcinoma		4
Non-neoplastic causes		6		Non-neoplastic causes		2		Non-neoplastic causes		6		Non-neoplastic causes		5
Undetermined		5		Undetermined		3		Undetermined		7		Undetermined		5
Total		58		Total		42		Total		52		Total		48
Source data Extended Data Fig. 9c (liver)
				Aged
	Young			Vehicle			PCC1
IL6	-0.6	0.3	0.3	4.8	4.3	5.4	1.9	2.2	1.4
CCL2	-1.2	0.9	0.4	3	3.4	2.1	1.8	0.9	1.3
IL1α	0.5	-0.2	-0.3	4	3.6	3.1	1.2	0.9	1.6
IL1β	-0.7	0.6	0.1	3.2	3.2	2.5	0.8	1.4	1.1
CSF2	-0.9	0.7	0.2	4.4	4	3.3	1.2	0.8	2.4
CXCL1	-0.6	0.4	0.2	4.5	3.9	3.2	2.4	0.8	1.1
CXCL3	-0.8	0.3	0.5	3.6	3.4	2.1	0.9	1	1.5
MMP3	1.3	-0.8	-0.5	3	2.8	2.1	1.1	1.5	0.8
MMP9	1.2	-0.4	-0.8	3.2	2.9	1.5	1.2	1.6	0.5
AREG	0.8	-0.3	-0.5	3.8	3.9	2.5	1.6	1.2	0.8
p16INK4a	0.9	-0.5	-0.4	2.1	2.6	1.3	1	0.8	0.4
p21CIP1	0.7	-0.5	-0.2	2	2.5	1.4	0.9	1.2	0.5
Source data Extended Data Fig. 9d (lung)											Source data Extended Data Fig. 9e (prostate)
				Aged											Aged
	Young			Vehicle			PCC1					Young			Vehicle			PCC1
IL6	-0.9	0.4	0.5	6	4.2	5.4	1.9	2	1.3		IL6	-0.7	0.4	0.3	5.2	3.9	5.6	1.9	1.5	1.3
CCL2	0.6	0.8	-1.4	3	3.8	1.6	0.8	1.1	1.5		CCL2	0.4	0.2	-0.6	5	3.6	4.3	1	1.5	1.2
IL1α	0.8	-0.5	-0.3	4.9	3.6	3	1.4	0.5	1.6		IL1α	-0.3	0.6	-0.3	4	3.4	2.8	1.5	0.5	0.9
IL1β	-0.7	0.4	0.3	3.1	2.8	2.5	0.6	1.2	1.1		IL1β	-0.7	0.5	0.2	2.1	3.1	2.6	0.9	1.4	1.1
CSF2	-0.9	0.5	0.4	5.2	4	3.8	1.2	1.1	2		CSF2	-0.9	0.6	0.3	2.9	4.4	3.9	0.9	1.6	2.1
CXCL1	-0.8	0.6	0.2	4.9	4.2	3.2	2.1	0.5	1.4		CXCL1	-1	0.6	0.4	4.6	4.4	5.4	1.8	0.9	2.1
CXCL3	-0.9	0.3	0.6	3.5	3	2.2	1.2	0.9	1.3		CXCL3	-0.9	0.4	0.5	3.9	3.1	2.6	1.6	0.8	1.3
MMP3	-0.8	-0.5	1.3	3.2	2.8	2	0.8	1.4	1.2		MMP3	-0.6	-0.5	1.1	4.2	2.9	2.5	0.9	1.6	1.4
MMP9	1.1	-0.4	-0.7	3.4	2.4	2	1.2	1.4	0.8		MMP9	0.8	-0.6	-0.2	3.6	2.4	1.8	1.1	1	0.9
AREG	0.9	-0.4	-0.5	3.3	3.6	2.5	1.2	1.5	0.6		AREG	0.7	-0.4	-0.3	4.2	3.8	2.9	1.2	1.8	0.8
p16INK4a	0.8	-0.5	-0.3	2	2.5	1.2	1.1	0.8	0.5		p16INK4a	0.9	-0.5	-0.4	2.2	2.8	1.3	1	0.8	0.6
p21CIP1	0.7	-0.4	-0.3	1.3	2	1.1	0.7	0.5	0.4		p21CIP1	0.7	-0.5	-0.2	1.3	2.2	1.5	0.8	0.9	0.5
Source data Extended Data Fig. 9g (CD3+)
				Aged
	Young			Vehicle			PCC1
IL6	-0.5	0.3	0.2	3.2	4.1	2.6	1.4	1.1	0.9
CCL2	0.5	0.4	-0.9	3	2.8	1.9	0.6	0.9	1.2
IL1α	0.7	-0.5	-0.2	4.4	2.6	3	1.1	0.5	1
IL1β	-0.8	0.5	0.3	2.1	2.9	2.4	0.6	0.9	1.2
CSF2	-0.9	0.5	0.4	4.5	4.1	3.6	1.2	0.9	1.8
CXCL1	-0.9	0.6	0.3	5.3	4.2	3.8	2.1	0.5	1.4
CXCL3	-1.1	0.5	0.6	3.8	3.2	5.3	1.6	0.9	1.1
MMP3	-0.7	-0.6	1.3	2.6	2.9	1.9	1.1	1.3	0.6
MMP9	1	-0.3	-0.7	3.2	2.2	1.9	1.4	0.9	0.8
AREG	1.1	-0.6	-0.5	3.9	4.2	3	1.1	1.6	1.8
p16INK4a	-0.4	-0.5	0.9	3.1	2.6	4.2	1.4	0.9	0.8
p21CIP1	-0.3	-0.5	0.8	3.3	2.5	1.9	0.9	0.5	0.8
Source data Extended Data Fig. 9f
IL6				CSF2				MCP1
	Aged				Aged				Aged
Young	Vehicle	PCC1		Young	Vehicle	PCC1		Young	Vehicle	PCC1
53	136	65		36	95	59		86	201	152
61	142	79		45	108	73		60	213	168
45	121	54		23	84	45		73	184	138
Source data Extended Data Fig. 9h				Source data Extended Data Fig. 9i
HNE adducts				GSH:GSSG
	Aged				Aged
Young	Vehicle	PCC1		Young	Vehicle	PCC1
0.54	1.25	0.68		2.5	1.2	1.7
0.62	1.34	0.59		1.8	1.6	2.3
0.46	1.1	0.82		2.7	0.9	2.4
